# Supplementary material for: Repeated Lung Ultrasound versus Chest X-ray—Which One Predicts Better Clinical Outcome in COVID-19?
Source: Tomography. 2023 Mar 21;9(2):706–16. doi: 10.3390/tomography9020056 (PMC10037641; doi:10.3390/tomography9020056)
Supplement: Supplementary file 1 [file tomography-09-00056-s001.zip]

Archive with 1 entries (1 files):
- tomography-2175649-supplementary.xlsx
