# Supplementary material for: Repeated Lung Ultrasound versus Chest X-ray—Which One Predicts Better Clinical Outcome in COVID-19?
Source: Tomography. 2023 Mar 21;9(2):706–16. doi: 10.3390/tomography9020056 (PMC10037641; doi:10.3390/tomography9020056)
Supplement: Supplementary file 1 [file tomography-09-00056-s001.zip › tomography-2175649-supplementary.xlsx]

## Sheet: Tabelle1
Patient	B-Linien Kum. Hoff ZP 1	B-Linien Kum. Hoff ZP 2	B-Linien Kum. Hoff ZP 3	Tod	VL Intensiv	Stat. <= 7d	Stat. < 10 d	Stat. < 14 d	ROI 1 Q1	ROI 1 Q2	ROI 1 Q3	ROI 1 Q4	ROI 2 Q1	ROI 2 Q2	ROI 2 Q3	ROI 2 Q4	ROI 3 Q1	ROI 3 Q2	ROI 3 Q3	ROI 3 Q4	1_CQ1	1_DQ1	1_CQ2	1_DQ2	1_CQ3	1_DQ3	1_CQ4	1_DQ4	RALE 1	RALE 1 Q1	RALE 1 Q2	RALE 1 Q3	RALE 1 Q4	M_RALE 1	2_CQ1	2_DQ1	2_CQ2	2_DQ2	2_CQ3	2_DQ3	2_CQ4	2_DQ4	RALE 2	RALE 2 Q1	RALE 2 Q2	RALE 2 Q3	RALE 2 Q4	M_RALE 2	3_CQ1
1	14	12	10	0	0	0	1	1	0	1	1	1	0	1	0	1	0	1	0	1	1	3	2	3	1	2	4	2	19	3	6	2	8	8	1	2	3	2	1	1	2	2	13	2	6	1	4	7
2	12	24		1	1	0	0	0	3	1	1	1	3	1	1	1	3	1	1	1	3	1	0	0	1	1	0	0	4	3	0	1	0	4	3	2	1	2	3	1	0	0	11	6	2	3	0	7	4
3	16	14	13	0	0	0	0	1	0	1	0	1	0	1	0	1	0	1	0	1	1	1	1	3	0	0	1	2	6	1	3	0	2	3	2	2	2	3	2	1	2	1	14	4	6	2	2	8	1
4	4	4		0	0	0	0	1	0	1	0	0	0	1	0	0					0	0	1	2	0	0	0	0	2	0	2	0	0	1	0	0	1	1	0	0	0	0	1	0	1	0	0	1	0
5	2	2		0	0	1	1	1	0	1	0	0	0	1	0	0					0	0	0	0	0	0	0	0	0	0	0	0	0	0	0	0	1	2	0	0	0	0	2	0	2	0	0	1
6	2			0	0	1	1	1	0	1	0	1									1	2	2	2	0	0	2	1	8	2	4	0	2	5	2	2	2	3	0	0	1	1	11	4	6	0	1	5
7	1			0	0	0	0	1	0	0	1	2									0	0	0	0	0	0	0	0	0	0	0	0	0	0	0	0	0	0	0	0	1	2	2	0	0	0	2	1
8	13	13	2	0	0	0	0	1	1	1	0	0	1	1	0	0	0	1	0	0	1	1	3	2	0	0	1	1	8	1	6	0	1	5	1	1	2	1	0	0	1	1	4	1	2	0	1	4	0
9	13	13	12	0	0	0	1	1	0	1	0	1	0	1	0	1	0	1	0	1	1	1	0	0	0	0	1	2	3	1	0	0	2	2	1	1	1	2	0	0	2	2	7	1	2	0	4	4	1
10	6	6	12	0	0	1	1	1	0	1	1	2	0	2	1	1	1	2	1	1	0	0	2	1	0	0	1	3	5	0	2	0	3	3	0	0	1	1	0	0	1	3	4	0	1	0	3	2
11	3			0	0	1	1	1	1	1	0	1									0	0	1	1	0	0	1	1	2	0	1	0	1	2
12	8	12	4	0	0	0	1	1	1	1	0	0	0	1	0	1	0	0	1	1	0	0	0	0	2	1	2	1	4	0	0	2	2	4	0	0	1	2	0	0	1	2	4	0	2	0	2	2
13	3	3	2	0	0	0	1	1	0	0	1	1	0	0	1	1	0	0	1	1	0	0	0	0	1	1	2	2	5	0	0	1	4	3	0	0	0	0	1	1	1	2	3	0	0	1	2	2	0
14	6	6	6	0	0	1	1	1	0	0	0	1	0	0	1	1	0	0	0	2	2	1	1	2	1	1	4	2	13	2	2	1	8	8	2	1	1	2	1	1	3	2	11	2	2	1	6	7
15	8	4		0	0	1	1	1	0	0	2	2	0	0	2	2					0	0	0	0	0	0	1	2	2	0	0	0	2	1
16	10	8		1	1	0	0	0	1	1	2	3	1	1	2	3					0	0	3	2	0	0	4	2	14	0	6	0	8	7	1	2	3	3	1	2	4	3	25	2	9	2	12	9	1
17	5	12	12	0	1	0	0	0	0	0	0	1	0	0	0	1	0	0	0	1	1	2	0	0	0	0	2	2	6	2	0	0	4	3	1	2	1	2	0	0	2	2	8	2	2	0	4	4	0
18	9	8	6	0	0	0	0	1	1	1	2	1	1	1	2	1	1	1	2	1	4	2	4	1	2	1	3	1	17	8	4	2	3	13	4	2	2	1	1	2	1	2	14	8	2	2	2	8	1
19	8	8	10	1	1	0	0	0	1	1	0	1	1	1	0	1	1	1	0	1	0	0	1	2	0	0	0	0	2	0	2	0	0	1	0	0	2	1	1	1	2	1	5	0	2	1	2	5	0
20	5	10	10	1	1	0	0	0	2	1	1	2	2	1	1	2	2	1	1	2	0	0	2	2	0	0	2	2	8	0	4	0	4	4	0	0	2	2	1	1	2	2	9	0	4	1	4	5
21	18	18	20	0	1	0	0	0	0	0	0	2	0	0	0	2	0	0	0	2	0	0	2	2	2	2	3	2	14	0	4	4	6	7	0	0	3	2	3	2	3	2	18	0	6	6	6	9	2
22	4	6		0	1	0	0	0	0	0	1	2	0	0	1	2	0	0	1	2	3	3	2	2	1	1	1	1	15	9	4	1	1	7	2	3	3	1	2	1	2	1	13	6	3	2	2	9	2
23	3			0	0	1	1	1	0	1	1	1									0	0	1	1	0	0	1	2	3	0	1	0	2	2
24	12	10	8	0	0	0	0	0	1	2	0	0	1	2	0	0	1	2	0	0	1	2	4	2	1	2	3	1	15	2	8	2	3	9	1	2	2	3	1	1	2	2	13	2	6	1	4	6	1
25	14	16	23	0	0	0	0	0	1	2	0	1	1	2	0	1	1	2	0	1	0	0	0	0	0	0	0	0	0	0	0	0	0	0	1	2	2	3	0	0	2	3	14	2	6	0	6	5	0
26	12	14	14	1	1	0	0	0	0	1	0	1	0	1	0	1	0	1	0	1	1	1	1	2	0	0	3	2	9	1	2	0	6	5	3	1	1	1	1	1	3	3	14	3	1	1	9	8	3
27	16	14	14	0	0	1	1	1	0	1	0	1	0	1	0	1	0	1	0	1	4	2	3	3	0	0	1	2	19	8	9	0	2	8	4	2	3	3	0	0	2	2	21	8	9	0	4	9	3
28	12	12	12	0	0	0	1	1	0	0	2	1	0	0	2	1	0	0	2	1	0	0	0	0	1	1	0	0	1	0	0	1	0	1	0	0	1	1	1	1	0	0	2	0	1	1	0	2
29	5	5	3	0	0	1	1	1	0	0	1	2	0	0	1	2	0	0	1	2	0	0	0	0	0	0	0	0	0	0	0	0	0	0
30	4	2	2	0	0	1	1	1	1	0	0	0	1	0	0	0	1	0	0	0	0	0	1	2	0	0	1	2	4	0	2	0	2	2	0	0	1	2	0	0	1	2	4	0	2	0	2	2
[truncated: 38 more columns]
